# Supplementary material for: Clinical Evidence for Microbiome-Based Strategies in Cancer Immunotherapy: A State-of-the-Art Review
Source: Medicina (Kaunas). 2025 Sep 4;61(9):1595. doi: 10.3390/medicina61091595 (PMC12471457; doi:10.3390/medicina61091595)
Supplement: Supplementary file 1 [file medicina-61-01595-s001.zip]

Archive with 1 entries (1 files):
- medicina-3833275-supplementary.pdf
